# Supplementary material for: Phenotypic and genotypic characterization of probiotic strains in the context of antimicrobial resistance
Source: Front Vet Sci. 2025 Oct 3;12:1684650. doi: 10.3389/fvets.2025.1684650 (PMC12533545; doi:10.3389/fvets.2025.1684650)
Supplement: Supplementary file 1 [file Table_1.xlsx]

## Sheet: Coverage_abricate_CARD
Bacillus licheniformis
#FILE	SEQUENCE	START	END	GENE	COVERAGE	COVERAGE_MAP	GAPS	%COVERAGE	%IDENTITY	MGE	PlasFlow label	DATABASE	ACCESSION	PRODUCT
B_licheniformus_spades_megahit.gam.fasta	PairedContig_0	292058	293228	bmr	1-1171/1171	===============	0/0	100.00	99.15	0	chromosome	card	M33768:195-1365	bmr is an MFS antibiotic efflux pump that confers resistance to multiple drugs including acridine dyes fluoroquinolone antibiotics chloramphenicol and puromycin
B_licheniformus_spades_megahit.gam.fasta	PairedContig_29	47803	49236	lmrB	1-1434/1434	===============	0/0	100.00	98.19	0	chromosome	card	JYFL01000006.1:112070-113504	lmrB is a chromosomally-encoded efflux pump that confers resistance to lincosamides in Bacillus subtilis
B_licheniformus_spades_megahit.gam.fasta	PairedContig_29	98361	98955	tmrB	1-595/595	===============	0/0	100.00	99.83	0	chromosome	card	AL009126:339156-339750	tmrB is an ATP-binding tunicamycin resistance protein found in Bacillus subtilis
B_licheniformus_spades_megahit.gam.fasta	PairedContig_43	59637	62224	rphB	1-2648/2655	========/======	7/62	97.44	80.26	0	chromosome	card	KX531052.1:1-2656	rphB is a rifampin phosphotransferase protein found in Paenibacillus sp. LC231 a strain of Paenibacillus isolated from Lechuguilla Cave NM USA. Confers resistance to rifamycin antibiotics specifically rifampin through rifampin inactivation. Described by Pawlowski et al. 2016.
B_licheniformus_spades_megahit.gam.fasta	PairedContig_6	27313	29883	Bacillus_subtilis_mprF	1-2571/2571	===============	0/0	100.00	98.83	0	chromosome	card	AL009126:916778-919349	MprF is a integral membrane protein that modifies the negatively-charged phosphatidylglycerol on the membrane surface. This confers resistance to cationic peptides that disrupt the cell membrane including defensins. Additionally large-scale mutations causing loss of function of the gene result in increased susceptibility to daptomycin.
B_licheniformus_spades_megahit.gam.fasta	PairedContig_63	12150	13353	blt	1-1204/1204	===============	0/0	100.00	99.09	0	chromosome	card	L32599:1237-2440	blt is an MFS efflux pump that confers resistance to multiple drugs such as rhodamine and acridine dyes and fluoroquinolone antibiotics
B_licheniformus_spades_megahit.gam.fasta	PairedContig_63	29229	30083	aadK	1-855/856	===============	0/0	99.88	98.83	0	chromosome	card	AL009126:2735682-2736537	aadK is a chromosomal-encoded aminoglycoside nucleotidyltransferase gene in B. subtilis and Bacillus spp.
B_licheniformus_spades_megahit.gam.fasta	PairedContig_8	40970	41309	ykkC	1-340/340	===============	0/0	100.00	100.00	0	chromosome	card	AL009126:1376517-1376856	ykkC is an SMR-type protein that is a subunit of the ykkCD efflux pump
B_licheniformus_spades_megahit.gam.fasta	PairedContig_8	41308	41626	ykkD	1-319/319	===============	0/0	100.00	99.69	0	chromosome	card	AL009126:1376855-1377173	ykkD is an SMR-type protein that is a subunit of the ykkCD efflux pump
Bacillus subtilis
#FILE	SEQUENCE	START	END	GENE	COVERAGE	COVERAGE_MAP	GAPS	%COVERAGE	%IDENTITY	MGE	PlasFlow label	DATABASE	ACCESSION	PRODUCT
B_subtilis_spades_megahit.gam.fasta	PairedContig_126	6649	9235	rphB	10-2653/2655	========/======	9/69	97.21	79.51	0	chromosome	card	KX531052.1:1-2656	rphB is a rifampin phosphotransferase protein found in Paenibacillus sp. LC231 a strain of Paenibacillus isolated from Lechuguilla Cave NM USA. Confers resistance to rifamycin antibiotics specifically rifampin through rifampin inactivation. Described by Pawlowski et al. 2016.
B_subtilis_spades_megahit.gam.fasta	PairedContig_29	138236	139100	ErmD	1-865/865	===============	0/0	100.00	99.31	0	chromosome	card	L08389:391-1255	ErmD confers MLSb phenotype.
B_subtilis_spades_megahit.gam.fasta	PairedContig_48	46017	46629	bcrC	1-613/613	===============	0/0	100.00	97.23	0	chromosome	card	L20573:2065-2677	bcrC is an undecaprenyl pyrophosphate phosphatase that has a role in bacitracin resistance if it is overexpressed. It is isolated from Bacillus subtilis.
B_subtilis_spades_megahit.gam.fasta	PairedContig_48	46750	47377	bcrB	1-628/628	===============	0/0	100.00	97.77	0	chromosome	card	L20573:1318-1945	bcrB is an ABC transporter found in Bacillus licheniformis that confers bacitracin resistance
B_subtilis_spades_megahit.gam.fasta	PairedContig_48	47477	48398	bcrA	1-922/922	===============	0/0	100.00	98.59	0	chromosome	card	L20573:298-1219	bcrA is an ABC transporter found in Bacillus licheniformis that confers bacitracin resistance
Enterococcus faecium
#FILE	SEQUENCE	START	END	GENE	COVERAGE	COVERAGE_MAP	GAPS	%COVERAGE	%IDENTITY	MGE	PlasFlow label	DATABASE	ACCESSION	PRODUCT
Enterococcus_spades_megahit.gam.fasta	PairedContig_120	189	737	AAC(6')-Ii	1-549/549	===============	0/0	100.00	98.36	0	plasmid	card	L12710:1-550	AAC(6')-Ii is a chromosomal-encoded aminoglycoside acetyltransferase in Enterococcus spp.
Enterococcus_spades_megahit.gam.fasta	PairedContig_138	20109	21587	msrC	1-1479/1479	===============	0/0	100.00	97.23	0	chromosome	card	AF313494:1-1480	msrC is a chromosomal-encoded ABC-efflux pump expressed in Enterococcus faecium that confers resistance to erythromycin and other macrolide and streptogramin B antibiotics.
Enterococcus_spades_megahit.gam.fasta	PairedContig_57	20071	21114	efrB	45-1086/1086	========/======		95.76	75.43	0	chromosome	card	HG970103.1:1-1087	efrB is a part of the EfrAB efflux pump and both efrA and efrB are necessary to confer multidrug resistance.
Enterococcus_spades_megahit.gam.fasta	PairedContig_96	7093	7544	dfrE	12-463/463	========/======		97.19	77.75	0	chromosome	card	AF028811:1-463	dfrE is a chromosome-encoded dihydrofolate reductase found in Enterococcus faecalis
Lactobacillus rhamnosus
#FILE	SEQUENCE	START	END	GENE	COVERAGE	COVERAGE_MAP	GAPS	%COVERAGE	%IDENTITY	MGE	PlasFlow label	DATABASE	ACCESSION	PRODUCT
L_rhamnosus_spades_megahit.gam.fasta	PairedContig_103	11801	12349	AAC(6')-Ii	1-549/549	===============	0/0	100.00	98.36	0	chromosome	card	L12710:1-550	AAC(6')-Ii is a chromosomal-encoded aminoglycoside acetyltransferase in Enterococcus spp.
L_rhamnosus_spades_megahit.gam.fasta	PairedContig_20	20109	21587	msrC	1-1479/1479	===============	0/0	100.00	97.23	0	chromosome	card	AF313494:1-1480	msrC is a chromosomal-encoded ABC-efflux pump expressed in Enterococcus faecium that confers resistance to erythromycin and other macrolide and streptogramin B antibiotics.
L_rhamnosus_spades_megahit.gam.fasta	PairedContig_42	7516	8559	efrB	45-1086/1086	========/======		95.76	75.43	0	chromosome	card	HG970103.1:1-1087	efrB is a part of the EfrAB efflux pump and both efrA and efrB are necessary to confer multidrug resistance.
L_rhamnosus_spades_megahit.gam.fasta	PairedContig_91	23770	24221	dfrE	12-463/463	========/======		97.19	77.75	0	chromosome	card	AF028811:1-463	dfrE is a chromosome-encoded dihydrofolate reductase found in Enterococcus faecalis

## Sheet: Coverage_abricate_NCBI
Bacillus licheniformis
#FILE	SEQUENCE	START	END	GENE	COVERAGE	COVERAGE_MAP	GAPS	%COVERAGE	%IDENTITY	MGE	PlasFlow label	DATABASE	ACCESSION	PRODUCT
B_licheniformus_spades_megahit.gam.fasta	PairedContig_29	47803	49242	lmr(B)	1-1440/1440	===============	0/0	100.00	98.19	0	chromosome	ncbi	A7J11_00519	lincomycin efflux MFS transporter Lmr(B)
B_licheniformus_spades_megahit.gam.fasta	PairedContig_63	29229	30083	aadK	1-855/855	===============	0/0	100.00	98.83	0	chromosome	ncbi	A7J11_00188	aminoglycoside 6-adenylyltransferase AadK
Bacillus subtilis
#FILE	SEQUENCE	START	END	GENE	COVERAGE	COVERAGE_MAP	GAPS	%COVERAGE	%IDENTITY	MGE	PlasFlow label	DATABASE	ACCESSION	PRODUCT
B_subtilis_spades_megahit.gam.fasta	PairedContig_29	138237	139100	erm(D)	1-864/864	===============	0/0	100.00	99.77	0	chromosome	ncbi	A7J11_00575	23S rRNA (adenine(2058)-N(6))-methyltransferase Erm(D)
B_subtilis_spades_megahit.gam.fasta	PairedContig_64	106724	107647	blaP	1-924/924	===============	0/0	100.00	99.78	0	chromosome	ncbi	A7J11_03758	class A beta-lactamase BlaP
Enterococcus faecium
#FILE	SEQUENCE	START	END	GENE	COVERAGE	COVERAGE_MAP	GAPS	%COVERAGE	%IDENTITY	MGE	PlasFlow label	DATABASE	ACCESSION	PRODUCT
Enterococcus_spades_megahit.gam.fasta	PairedContig_120	189	737	aac(6')	1-549/549	===============	0/0	100.00	99.82	0	plasmid	ncbi	A7J11_04536	aminoglycoside 6'-N-acetyltransferase
Enterococcus_spades_megahit.gam.fasta	PairedContig_138	20109	21587	msr(C)	1-1479/1479	===============	0/0	100.00	97.23	0	chromosome	ncbi	A7J11_00146	ABC-F type ribosomal protection protein Msr(C)
Enterococcus_spades_megahit.gam.fasta	PairedContig_15	672	2174	eat(A)	1-1503/1503	===============	0/0	100.00	99.47	0	chromosome	ncbi	A7J11_02428	Lsa family ABC-F type ribosomal protection protein
Lactobacillus rhamnosus
#FILE	SEQUENCE	START	END	GENE	COVERAGE	COVERAGE_MAP	GAPS	%COVERAGE	%IDENTITY	MGE	PlasFlow label	DATABASE	ACCESSION	PRODUCT
L_rhamnosus_spades_megahit.gam.fasta	PairedContig_103	11801	12349	aac(6')	1-549/549	===============	0/0	100.00	99.82	0	chromosome	ncbi	A7J11_04536	aminoglycoside 6'-N-acetyltransferase
L_rhamnosus_spades_megahit.gam.fasta	PairedContig_20	20109	21587	msr(C)	1-1479/1479	===============	0/0	100.00	97.23	0	chromosome	ncbi	A7J11_00146	ABC-F type ribosomal protection protein Msr(C)
L_rhamnosus_spades_megahit.gam.fasta	PairedContig_35	9561	11063	eat(A)	1-1503/1503	===============	0/0	100.00	99.47	0	chromosome	ncbi	A7J11_02428	Lsa family ABC-F type ribosomal protection protein

## Sheet: CARD_RGI
Bacillus licheniformis
ORF_ID	Contig	Start	Stop	Orientation	Cut_Off	Pass_Bitscore	Best_Hit_Bitscore	Best_Hit_ARO	Best_Identities	ARO	Model_type	SNPs_in_Best_Hit_ARO	Other_SNPs	Drug Class	Resistance Mechanism	AMR Gene Family	Predicted_DNA	Predicted_Protein	CARD_Protein_Sequence	Percentage Length of Reference Sequence	ID	Model_ID	Nudged	Note
PairedContig_6_35 # 27313 # 29883 # -1 # ID=7_35;partial=00;start_type=TTG;rbs_motif=GGAG/GAGG;rbs_spacer=5-10bp;gc_cont=0.464	PairedContig_6_35	27313	29883	-	Perfect	1650	1635.2	Bacillus subtilis mprF	100.0	3003324	protein homolog model	n/a	n/a	peptide antibiotic	antibiotic target alteration	defensin resistant mprF	TTGCTGATTAAAAAGAATGCTTTATCAATATTAAAAATCGTTTTTCCTATTGCTGTTTTGCTATTTGTTATTTATCAATCGAAAAAAGAACTGACAAATCTGTCATTCAAACGTACGCTCATGGTCATCAACGGACTGGAACGAACGGACTTATTCATGCTTGTGTTGATCGGCTTGCTGGCTGTTGCGGCCATGTCGCTGTATGATTACGTCCTGAAATACTCACTGCGCCTATCGATCACAAACGGAAAAGTATTCAGGGTTTCCTGGATCGCCAATTCATTTAATAATGTGTTGGGATTCGGCGGTTTAGCCGGAGTCGGGTTAAGAATGATGTTCTATAAGGAGCATACGAAAGACCATAAGGCACTCGTGAAAGGAATCGCCTGGCTCACATCA…	MLIKKNALSILKIVFPIAVLLFVIYQSKKELTNLSFKRTLMVINGLERTDLFMLVLIGLLAVAAMSLYDYVLKYSLRLSITNGKVFRVSWIANSFNNVLGFGGLAGVGLRMMFYKEHTKDHKALVKGIAWLTSSMLLGLSVFSIFVAARVLPVDEVIHEKPWLWAVVIGFALILPLSLAVSKIKDRKAGDEENADKVKNPIFAYIGASVVEWLMAGTVIYFALFAMGIHADIRYVFGVFVIAAIGGMISLVPGGFGSFDLLFLLGMEQLGYHQEAIVTSIVLYRLAYSFIPFILGLFFAAGDLTENTMKRLETNPRIAPAIETTNVLLVVQRAVLVRILQGSLSLIVFVAGLIVLASVSLPIDRLTVIPHIPRPALLLFNGLSLSSALILLILPIELYK…	MLIKKNALSILKIVFPIAVLLFVIYQSKKELTNLSFKRTLMVINGLERTDLFMLVLIGLLAVAAMSLYDYVLKYSLRLSITNGKVFRVSWIANSFNNVLGFGGLAGVGLRMMFYKEHTKDHKALVKGIAWLTSSMLLGLSVFSIFVAARVLPVDEVIHEKPWLWAVVIGFALILPLSLAVSKIKDRKAGDEENADKVKNPIFAYIGASVVEWLMAGTVIYFALFAMGIHADIRYVFGVFVIAAIGGMISLVPGGFGSFDLLFLLGMEQLGYHQEAIVTSIVLYRLAYSFIPFILGLFFAAGDLTENTMKRLETNPRIAPAIETTNVLLVVQRAVLVRILQGSLSLIVFVAGLIVLASVSLPIDRLTVIPHIPRPALLLFNGLSLSSALILLILPIELYK…	100.00	gnl|BL_ORD_ID|2044|hsp_num:0	1558
PairedContig_8_45 # 40970 # 41308 # 1 # ID=9_45;partial=00;start_type=ATG;rbs_motif=AGGA;rbs_spacer=5-10bp;gc_cont=0.493	PairedContig_8_45	40970	41308	+	Perfect	180	220.7	ykkC	100.0	3003063	protein homolog model	n/a	n/a	aminoglycoside antibiotic; tetracycline antibiotic; phenicol antibiotic	antibiotic efflux	small multidrug resistance (SMR) antibiotic efflux pump	ATGAAATGGGGATTGGTCGTGCTTGCCGCTGTTTTCGAGGTTGTTTGGGTGATAGGCTTAAAGCACGCTGACTCAGCCTTAACATGGAGCGGCACTGCCATCGGCATCATATTCAGCTTTTACCTTCTAATGAAGGCGACTCACAGTCTGCCTGTTGGTACCGTGTATGCCGTCTTTACCGGGCTCGGCACAGCGGGAACAGTACTTAGTGAAATCGTTCTTTTTCATGAACCGGTTGGATGGCCGAAGCTATTGTTAATTGGCGTGCTCTTAATCGGTGTAATCGGGTTGAAGCTTGTGACACAGGATGAGACAGAGGAAAAAGGAGGCGAGGCATAA	MKWGLVVLAAVFEVVWVIGLKHADSALTWSGTAIGIIFSFYLLMKATHSLPVGTVYAVFTGLGTAGTVLSEIVLFHEPVGWPKLLLIGVLLIGVIGLKLVTQDETEEKGGEA	MKWGLVVLAAVFEVVWVIGLKHADSALTWSGTAIGIIFSFYLLMKATHSLPVGTVYAVFTGLGTAGTVLSEIVLFHEPVGWPKLLLIGVLLIGVIGLKLVTQDETEEKGGEA	100.00	gnl|BL_ORD_ID|1726|hsp_num:0	1826
PairedContig_8_46 # 41308 # 41625 # 1 # ID=9_46;partial=00;start_type=ATG;rbs_motif=AGGAGG;rbs_spacer=5-10bp;gc_cont=0.478	PairedContig_8_46	41308	41625	+	Strict	180	203.0	ykkD	99.05	3003064	protein homolog model	n/a	n/a	aminoglycoside antibiotic; tetracycline antibiotic; phenicol antibiotic	antibiotic efflux	small multidrug resistance (SMR) antibiotic efflux pump	ATGCTGCACTGGATCAGTTTATTGTGCGCGGGCTGTTTAGAAATGGCCGGCGTGGCCCTTATGAATCAATATGCGAAAGAAAAAAGCGTGAAATGGGTGCTGTTGATCATTGTTGGTTTTGCCGCTTCATTTTCCTTGCTGTCGTACGCAATGGAAACCATTCCGATGGGAACGGCTTACGCGGTCTGGACAGGAATTGGCACCGCCGGCGGGGCGCTTATCGGCATCCTCTTTTACAAGGAGCAGAAAGACGCCAAACGGATCTTCTTTATCGCGTTGATTTTATGCTCAGCAGTTGGTTTAAAAATTCTGTCATAA	MLHWISLLCAGCLEMAGVALMNQYAKEKSVKWVLLIIVGFAASFSLLSYAMETIPMGTAYAVWTGIGTAGGALIGILFYKEQKDAKRIFFIALILCSAVGLKILS	MLHWISLLCAGCLEMAGVALMNQYAKEKSVKWVLLIIVGFAASFSLLSYAMETTPMGTAYAVWTGIGTAGGALIGILFYKEQKDAKRIFFIALILCSAVGLKILS	100.00	gnl|BL_ORD_ID|327|hsp_num:0	350
PairedContig_9_29 # 28980 # 30626 # 1 # ID=10_29;partial=00;start_type=ATG;rbs_motif=GGAG/GAGG;rbs_spacer=5-10bp;gc_cont=0.440	PairedContig_9_29	28980	30626	+	Strict	1000	1047.0	vmlR	98.91	3004476	protein homolog model	n/a	n/a	macrolide antibiotic; lincosamide antibiotic; streptogramin antibiotic; tetracycline antibiotic; oxazolidinone antibiotic; phenicol antibiotic; pleuromutilin antibiotic	antibiotic target protection	ABC-F ATP-binding cassette ribosomal protection protein	ATGAAAGAGATCGTAACATTAACAAACGTTAGCTATGAAGTAAAGGATCAAACTGTTTTTAAACATGTAAACGCCAGTGTTCAGCAAGGAGATATCATTGGGATTATCGGAAAAAACGGCGCTGGGAAATCTACGTTGCTGCACCTCATTCACAATGACTTAGCCCCTGCACAGGGTCAAATCCTTCGGAAGGATATAAAACTGGCTTTGGTTGAACAGGAAACCGCGGCGTATTCCTTTGCGGATCAGACACCTGCCGAAAAGAAGTTACTGGAGAAATGGCATGTGCCTCTTCGTGATTTTCATCAGTTAAGCGGCGGTGAAAAACTGAAAGCGCGGCTGGCGAAAGGACTATCAGAGGATGCAGATCTGCTGCTGTTAGATGAACCGACAAACCAC…	MKEIVTLTNVSYEVKDQTVFKHVNASVQQGDIIGIIGKNGAGKSTLLHLIHNDLAPAQGQILRKDIKLALVEQETAAYSFADQTPAEKKLLEKWHVPLRDFHQLSGGEKLKARLAKGLSEDADLLLLDEPTNHLDEKSLQFLIQQLKHYSGTVILVSHDRYFLDEAATKIWSLEDQTLIEFKGNYSGYMKFREKKRLTQQREYEKQQKMVERIEAQMNELASWSEKAHAQSTKKEGFKEYHRVKAKRTDAQIKSKQKRLEKELEKAKAEPVTPEYTVRFSIDTTHKTGKRFLEVQNVTKAFGERILFKNANFTIQHGEKVAIIGPNGSGKTTLLNIILGQETAEGSVWVSPSANIGYLTQEVFDLPLEQTPEELFKNETFKARGHVQNLMRHLGFTAAQ…	MKEIVTLTNVSYEVKDQTVFKHVNASVQQGDIIGIIGKNGAGKSTLLHLIHNDLAPAQGQILRKDIKLALVEQETAAYSFADQTPAEKKLLEKWHVPLRDFHQLSGGEKLKARLAKGLSEDADLLLLDEPTNHLDEKSLQFLIQQLKHYNGTVILVSHDRYFLDEAATKIWSLEDQTLIEFKGNYSGYMKFREKKRLTQQREYEKQQKMVERIEAQMNGLASWSEKAHAQSTKKEGFKEYHRVKAKRTDAQIKSKQKRLEKELEKAKAEPVTPEYTVRFSIDTTHKTGKRFLEVQNVTKAFGERTLFKNANFTIQHGEKVAIIGPNGSGKTTLLNIILGQETAEGSVWVSPSANIGYLTQEVFDLPLEQTPEELFENETFKARGHVQNLMRHLGFTAAQ…	100.18	gnl|BL_ORD_ID|2655|hsp_num:0	2907
PairedContig_29_32 # 34989 # 35909 # 1 # ID=30_32;partial=00;start_type=ATG;rbs_motif=GGA/GAG/AGG;rbs_spacer=5-10bp;gc_cont=0.473	PairedContig_29_32	34989	35909	+	Strict	500	619.0	mphK	98.68	3004541	protein homolog model	n/a	n/a	macrolide antibiotic	antibiotic inactivation	macrolide phosphotransferase (MPH)	ATGACAAACCTTAACGAAAAACAGCTTATCACTGAGATTGTCGGGCTTGCACGCAGCCAAGGTTTGACGGTTCATTCTGAGAACGCGCAATTGAATGAAACCGGAATGGACTTTCAAGTTGTATTTGCCAAGGACGACACAGGTATGCCATGGGTGCTGCGAAAACCGCGGCGAAGTGATGTTGTGGAAAGAGCATCTGCAGAAGGCATAACGCTTGCCTTTCTCCGCGCGAATTTGACTGCTGATGTGCCGGATTGGAGAATTCATACACCGGAATTGATCGCTTACCCAATGTTAAAAGGAACGCCGGCTGCTGGAATTGACTTGGAACAAAAGCAATATGTATGGAATATGGATCATCAGCCGCCGTCAGACGACTTTGTCCGCACACTTGCCGAC…	MTNLNEKQLITEIVGLARSQGLTVHSENAQLNETGMDFQVVFAKDDTGMPWVLRKPRRSDVVERASAEGITLAFLRANLTADVPDWRIHTPELIAYPMLKGTPAAGIDLEQKQYVWNMDHQPPSDDFVRTLADILAELHGTDQISAGQSGIEVIRPEDFRQMTADSMVDVKNKLGVSTTLWERWQKWIDDDAYWPGFSSLIHGDLHPPHILIDQNERVTGLLDWTEAKVADPAKDFVLYQTIFGEKETARLLEYYNQAGGRIWAKMQEHISEMQAAYPMEIAKLALQTQQEEHINMALEALGVKPG	MTNLNEKQLITEIVGLARSQGLTVHSENAQLNETGMDFQVVFAKDDTGMPWVLRKPRRSDVVERASAEGITLAFLRANLTADVPDWRIHTPELIAYPMLKGTPAAGIDLEQKQYVWNMDHQPPSDDFVRTLADILAELHGTDQISAGQSGIEVIRPEDFRQMTADSMVDVKNKLGVSTTLWERWQKWVDDDAYWPGFSSLIHGDLHPPHILIDQNGRVTGLLDWTEAKVADPAKDFVLYQTIFGEKETARLLEYYDQAGGRIWAKMQEHISEMQAAYPVEIAKLALQTQQEEHINMALEALGVTSD	100.00	gnl|BL_ORD_ID|2761|hsp_num:0	3217
PairedContig_29_94 # 98361 # 98954 # -1 # ID=30_94;partial=00;start_type=ATG;rbs_motif=GGAG/GAGG;rbs_spacer=5-10bp;gc_cont=0.476	PairedContig_29_94	98361	98954	-	Strict	375	399.4	tmrB	99.49	3003059	protein homolog model	n/a	n/a	nucleoside antibiotic	reduced permeability to antibiotic	tunicamycin resistance protein	ATGATCATTTGGATAAACGGGGCATTCGGTTCGGGAAAAACACAAACAGCCTTCGAACTGCACAGAAGGCTGAGCCCATCTTACGTGTATGATCCCGAGAAAATGGGTTTTGCGCTGCGCTCCATGGTGCCGCAGGAGATCGCAAAGGACGATTTTCAAAGCTATCCTTTATGGCGGGCGTTCAATTACAGTTTGCTAGCTTCTCTGACAGATACATACCGCGGCATCCTTATTGTGCCTATGACGATTGTACACCCTGAATACTTCAATGAGATCATCGGCAGGCTCAGACAGGAAGGCAGGATCGTTCACCACTTTACACTAATGGCTTCAAAGGAAACCTTGTTAAAAAGGCTGCGCACCAGAGCAGAAGGAAAAAACTCATGGGCCGCCAAACAA…	MIIWINGAFGSGKTQTAFELHRRLSPSYVYDPEKMGFALRSMVPQEIAKDDFQSYPLWRAFNYSLLASLTDTYRGILIVPMTIVHPEYFNEIIGRLRQEGRIVHHFTLMASKETLLKRLRTRAEGKNSWAAKQIDRCVEGLSSPIFEDHIQTDNLSIQDVAENIAARAELPLDPDTRGSLRRFADRLMVKLNHIRIK	MIIWINGAFGSGKTQTAFELHRRLNPSYVYDPEKMGFALRSMVPQEIAKDDFQSYPLWRAFNYSLLASLTDTYRGILIVPMTIVHPEYFNEIIGRLRQEGRIVHHFTLMASKETLLKRLRTRAEGKNSWAAKQIDRCVEGLSSPIFEDHIQTDNLSIQDVAENIAARAELPLDPDTRGSLRRFADRLMVKLNHIRIK	100.00	gnl|BL_ORD_ID|1696|hsp_num:0	1794
PairedContig_63_38 # 29229 # 30083 # -1 # ID=64_38;partial=00;start_type=ATG;rbs_motif=GGAGG;rbs_spacer=5-10bp;gc_cont=0.371	PairedContig_63_38	29229	30083	-	Strict	500	589.0	aadK	98.59	3002627	protein homolog model	n/a	n/a	aminoglycoside antibiotic	antibiotic inactivation	ANT(6)	ATGCGAAGTGAGCAGGAAATGATGGACATTTTCTTGGACTTTGCTTTGAACGATGAGAGAATCCGATTGGTCACTTTGGAAGGGTCACGTACAAACAGAAATATCCCTCCTGACAACTTCCAAGATTATGACATCTCGTATTTTGTAACTGATGTAGAATCTTTTAAAGAAAATGATCAGTGGCTCGAAATCTTTGGGAAGCGCATTATGATGCAAAAACCAGAAGATATGGAGCTTTTTCCTCCCGAATTAGGTAATTGGTTTTCATACATCATTCTTTTTGAGGATGGCAACAAATTAGATCTAACCCTTATTCCAATTCGTGAAGCAGAAGATTATTTTGCTAATAACGATGGTTTGGTTAAGGTCTTGCTCGATAAGGATTCGTTCATCAACTAT…	MRSEQEMMDIFLDFALNDERIRLVTLEGSRTNRNIPPDNFQDYDISYFVTDVESFKENDQWLEIFGKRIMMQKPEDMELFPPELGNWFSYIILFEDGNKLDLTLIPIREAEDYFANNDGLVKVLLDKDSFINYKVTPNDRQYWMKKPTAREFDDCCNEFWMVSTYVVKGLARNEILFAIDHLNEIVRPNLLRMMAWHIASQKGYSFSMGKNYKFMKRYLSNKEWEELMSTYSVNGYQEMWKSLFTCYALFRKYSKAVSESLAYQYPDYDEGITKYTEGIYCSVK	MRSEQEMMDIFLDFALNDERIRLVTLEGSRTNRNIPPDNFQDYDISYFVTDVESFKENDQWLEIFGKRIMMQKPEDMELFPPELGNWFSYIILFEDGNKLDLTLIPIREAEDYFANNDGLVKVLLDKDSFINYKVTPNDRQYWIKRPTAREFDDCCNEFWMVSTYVVKGLARNEILFAIDHLNEIVRPNLLRMMAWHIASQKGYSFSMGKNYKFMKRYLSNKEWEELMSTYSVNGYQEMWKSLFTCYALFRKYSKAVSEGLAYKYPDYDEGITKYTEGIYCSVK	100.00	gnl|BL_ORD_ID|398|hsp_num:0	426
Bacillus subtilis
ORF_ID	Contig	Start	Stop	Orientation	Cut_Off	Pass_Bitscore	Best_Hit_Bitscore	Best_Hit_ARO	Best_Identities	ARO	Model_type	SNPs_in_Best_Hit_ARO	Other_SNPs	Drug Class	Resistance Mechanism	AMR Gene Family	Predicted_DNA	Predicted_Protein	CARD_Protein_Sequence	Percentage Length of Reference Sequence	ID	Model_ID	Nudged	Note
PairedContig_29_142 # 138237 # 139100 # -1 # ID=30_142;partial=00;start_type=ATG;rbs_motif=GGAG/GAGG;rbs_spacer=5-10bp;gc_cont=0.387	PairedContig_29_142	138237	139100	-	Strict	500	574.3	ErmD	99.65	3000495	protein homolog model	n/a	n/a	macrolide antibiotic; lincosamide antibiotic; streptogramin antibiotic	antibiotic target alteration	Erm 23S ribosomal RNA methyltransferase	ATGAAGAAAAAAAATCATAAGTACAGAGGAAAAAAGTTAAACCGCGGGGAATCTCCGAATTTTTCCGGACAGCATTTGATGCATAATAAAAAATTAATTGAAGAAATTGTGGATCGGGCAAATATTAGCATAGACGATACGGTTTTAGAGTTAGGAGCGGGAAAAGGGGCTTTGACAACTGTGCTAAGTCAAAAAGCCGGTAAGGTATTGGCAGTGGAAAACGATTCTAAATTCGTTGATATACTCACACGTAAAACGGCACAGCATTCAAATACGAAAATTATTCATCAAGATATCATGAAGATTCATTTACCAAAAGAAAAGTTTGTGGTGGTCTCTAATATTCCCTATGCCATCACAACCCCCATCATGAAAATGCTTTTGAACAATCCTGCAAGC…	MKKKNHKYRGKKLNRGESPNFSGQHLMHNKKLIEEIVDRANISIDDTVLELGAGKGALTTVLSQKAGKVLAVENDSKFVDILTRKTAQHSNTKIIHQDIMKIHLPKEKFVVVSNIPYAITTPIMKMLLNNPASGFQKGIIVMEKGAAKRFTSKFIKNSYVLAWRMWFDIGIVREISKEHFSPPPKVDSAMVRITRKKDAPLSHKHYIAFRGLAEYALKEPNIPLCVALRGIFTPRQMKHLRKSLKINNEKTVGTLTENQWAVIFNTMTQYVMHHKWPRANKRKPGEI	MKKKNHKYRGKKLNRGESPNFSGQHLMHNKKLIEEIVDRANISIDDTVLELGAGKGALTTVLSQKAGKVLAVENDSKFVDILTRKTAQHSNTKIIHQDIMKIHLPKEKFVVVSNIPYAITTPIMKMLLNNPASGFQKGIIVMEKGAAKRFTSKFIKNSYVLAWRMWFDIGIVREISKEHFSPPPKVDSAMVRITRKKDAPLSHKHYIAFRGLAEYALKEPNIPLCVRLRGIFTPRQMKHLRKSLKINNEKTVGTLTENQWAVIFNTMTQYVMHHKWPRANKRKPGEI	100.00	gnl|BL_ORD_ID|1050|hsp_num:0	1117
PairedContig_48_60 # 46018 # 46629 # -1 # ID=49_60;partial=00;start_type=ATG;rbs_motif=AAAA;rbs_spacer=14bp;gc_cont=0.433	PairedContig_48_60	46018	46629	-	Strict	350	392.5	bcrC	98.3	3003250	protein homolog model	n/a	n/a	peptide antibiotic	antibiotic target alteration	undecaprenyl pyrophosphate related proteins	ATGTCTTTTTCAGAATTAAATATTGATGCTTTTCGTTTCATTAATGATTTGGGAAAAGAGTATTCGATGCTGAATCCGGTCGTTTACTTTCTGGCCGAATATATGATGTACTTCCTCGCGTTGGGTCTTGTCGTTTATTGGCTGACCCGGACGACAAAAAACAGATTGATGGTCATTTATGCAGTCATCGCATTTGTGATTGCCGAAATTCTTGGGAAAATCATGGGCTTTCTGCATTCCAACTATCAACCGTTTGCCACGCTTCCGAATGTCAACAAGCTGATAGAGCATGAAATTGACAATTCGTTTCCGAGCGACCATACGATTTTGTTTTTTTCAATCGGCTTTTTAATCTTCCTGTTTCACAAAAAGACGGGCTGGCTGTGGCTTGTGCTTGCG…	MSFSELNIDAFRFINDLGKEYSMLNPVVYFLAEYMMYFLALGLVVYWLTRTTKNRLMVIYAVIAFVIAEILGKIMGFLHSNYQPFATLPNVNKLIEHEIDNSFPSDHTILFFSIGFLIFLFHKKTGWLWLVLAFAVGISRIWSGVHYPLDVAAGALLGVLSALFVFWTAPKLSFIHQMLSLYEKVEHRIVPSKSKSNDKSKNF	MSFSELNIDAFRFINDLGKEYSMLNPVVYFLAEYMMYFLALGLVVYWLTRTTKNRLMVIYAVIAFVVAEILGKIMGSLHSNYQPFATLPNVNKLIEHEIDNSFPSDHTILFFSIGFLIFLFHKKTGWLWLVLAFAVGISRIWSGVHYPLDVAAGALLGVLSALFVFWTAPKLSFIHQMLSLYEKVEQRIVPSKNKSNDKSKNF	100.00	gnl|BL_ORD_ID|200|hsp_num:0	215
PairedContig_48_62 # 46751 # 47437 # -1 # ID=49_62;partial=00;start_type=ATG;rbs_motif=None;rbs_spacer=None;gc_cont=0.444	PairedContig_48_62	46751	47437	-	Strict	370	377.5	bcrB	98.56	3002988	protein homolog model	n/a	n/a	peptide antibiotic	antibiotic efflux	ATP-binding cassette (ABC) antibiotic efflux pump	ATGTTTCTTGTCAGTATCCTGGGAGCGGCGGCAGCCCCTTTTATCTGTTTTATATCGTCTTTGGCTAAAAAAGCCAAGTACCCTGATGTACCGATTCGCTTCAGTGAGACCTTTTCCGATACCAACCTGTATATTGTGCTTTTGATCGGAGTCCCGTTGTATGGCGTGATTACATCATATTTATTCAATCGGGAATACGCTGAAAGCACGCTAAAGAATCTATTGACGATTCCTGTTTCAAGAATCAGCCTGATTGTCAGCAAATTGGTTCTGCTCCTCATTTGGATCATGATGCTGACGTTGATTGCCTGGGTGCTGACGCTGCTGTTTGGGCTGATCGGCCAGTTTGAAGGGCTCAGTTCGGCGGTTTTAATAGATGGGTTTAAACAATTTATGATA…	MFLVSILGAAAAPFICFISSLAKKAKYPDVPIRFSETFSDTNLYIVLLIGVPLYGVITSYLFNREYAESTLKNLLTIPVSRISLIVSKLVLLLIWIMMLTLIAWVLTLLFGLIGQFEGLSSAVLIDGFKQFMIGGALLFFLVSPIIFVTLLFKNYVPTIIFTIIISMVSIMVYGTEYSALLPWSAVWVIASGTFFPEYPPEYSFISVAATTVLGLAATIVYFKKIDIH	MAKKAKYPDVPIRFSETFSDTNLYIVLLIGVPLYGVITSYLFNREYAESTLKNLLTIPVSRISLIVSKLVLLLIWIMMLTLIAWVLTLLFGLIGQFEGLSSAVLIEGFKQFMIGGALLFFLVSPIIFVTLLFKNYVPTIIFTIIISMVSIMVYGTEYSALFPWSAVWVIASGTFFPEYPPEYSFISVAATTVLGLAATIVYFKKIDIH	109.62	gnl|BL_ORD_ID|889|hsp_num:0	944
PairedContig_48_63 # 47478 # 48362 # -1 # ID=49_63;partial=00;start_type=ATG;rbs_motif=None;rbs_spacer=None;gc_cont=0.433	PairedContig_48_63	47478	48362	-	Strict	570	581.3	bcrA	99.32	3002987	protein homolog model	n/a	n/a	peptide antibiotic	antibiotic efflux	ATP-binding cassette (ABC) antibiotic efflux pump	ATGTACGGGCCGCAAAAGTCTGTAGACCATCTCAATATCAATGTAAAACAAGGAGATATATACGGATTTTTGGGACGAAACGGCGCCGGCAAAACGACGACGATCAGAATGCTGCTGGGTCTGATCAAACCGACCAGCGGGCAGATAGAAATTTTCGGAGAGAATTTTTTCAAGAATAAAAAAGAAATTTTAAGAAGAATCGGATCTATCGTGGAAGTGCCCGGCTTTTACGCGAACTTGACGGCAAGGGAAAACCTGCTAATCAATGCGAAAATCATAGGTATCCATAAAAAAAATGCGATCGATGAAGTATTGGAGATCGTGGGCCTGCAGCATGAAACGAAAAAGCTCGTCGGCAAGTTTTCCTTGGGCATGAAACAAAGGCTGGGAATTGCAAGA…	MYGPQKSVDHLNINVKQGDIYGFLGRNGAGKTTTIRMLLGLIKPTSGQIEIFGENFFKNKKEILRRIGSIVEVPGFYANLTARENLLINAKIIGIHKKNAIDEVLEIVGLQHETKKLVGKFSLGMKQRLGIARALLHYPELLILDEPTNGLDPIGIKEMRRLIHSLAKERNITIFISSHILSEIEQLVDHVGIIHEGKLLEEIPFDHLKKRNRKYLEFQLSDQNKAVVLMEQHFDIHDYEVHQDGIIRVYSHLGQQGKLNKLFVENGIDVLKIAMSEDSLEDYFVKLIGGGTIG	MSTIIKTTDLTKMYGSQKSVDHLNINVKQGDIYGFLGRNGAGKTTTIRMLLGLIKPTSGQIEIFGENFFKNKKEILRRIGSIVEVPGFYANLTARENLLINAKIIGIHKKNAIDEVLEIVGLQHETKKLVGKFSLGMKQRLGIARALLHYPELLILDEPTNGLDPIGIKEMRRLIHSLAKERNITIFISSHILSEIEQLVDHVGIIHEGKLLEEIPFDHLKKRNRKYLEFQLSDQNKAVVLMEQHFDIHDYEVHQDGIIRVYSHLGQQGKLNKLFVENGIDVLKITMSEDSLEDYFVKLIGGGTIG	96.8	gnl|BL_ORD_ID|323|hsp_num:0	345
Enterococcus faecium
ORF_ID	Contig	Start	Stop	Orientation	Cut_Off	Pass_Bitscore	Best_Hit_Bitscore	Best_Hit_ARO	Best_Identities	ARO	Model_type	SNPs_in_Best_Hit_ARO	Other_SNPs	Drug Class	Resistance Mechanism	AMR Gene Family	Predicted_DNA	Predicted_Protein	CARD_Protein_Sequence	Percentage Length of Reference Sequence	ID	Model_ID	Nudged	Note
PairedContig_120_1 # 189 # 737 # 1 # ID=121_1;partial=00;start_type=ATG;rbs_motif=None;rbs_spacer=None;gc_cont=0.404	PairedContig_120_1	189	737	+	Strict	275	371.7	AAC(6')-Ii	1998-09-01	3002556	protein homolog model	n/a	n/a	aminoglycoside antibiotic	antibiotic inactivation	AAC(6')	ATGATAATCAGTGAATTTGACCGTAATAATCCAGTATTGAAAGATCAGCTTTCTGATTTACTGAGACTGACTTGGCCGGAAGAATATGGAGACAGCTCGGCAGAAGAAGTAGAAGAAATGATGAATCCAGAACGGATCGCGGTAGCAGCGGTTGACCAAGATGAGTTAGTAGGATTTATTGGTGCAATCCCTCAATACGGTATCACAGGTTGGGAATTGCATCCATTAGTTGTAGAAAGCTCCCGACGAAAGAACCAAATAGGTACTCGATTAGTCAATTACTTAGAAAAAGAAGTAGCTTCCAGAGGAGGAATCACGATTTATTTAGGTACGGATGATTTAGACCATGGAACAACGTTAAGTCAAACGGACCTGTATGAGCATACGTTTGATAAAGTG…	MIISEFDRNNPVLKDQLSDLLRLTWPEEYGDSSAEEVEEMMNPERIAVAAVDQDELVGFIGAIPQYGITGWELHPLVVESSRRKNQIGTRLVNYLEKEVASRGGITIYLGTDDLDHGTTLSQTDLYEHTFDKVASIQNLREHPYEFYEKLGYKIVGVLPNASGWDKPDIWMAKTIIPRPDSQ	MIISEFDRNNPVLKDQLSDLLRLTWPEEYGDSSAEEVEEMMNPERIAVAAVDQDELVGFIGAIPQYGITGWELHPLVVESSRRKNQIGTRLVNYLEKEVASRGGITIYLGTDDLDHGTTLSQTDLYVHTFDKVASIQNLREHPYEFYEKLGYKIVGVLPNANGWDKPDIWMAKTIIPRPDSQ	100.00	gnl|BL_ORD_ID|1071|hsp_num:0	1050
PairedContig_15_2 # 672 # 2174 # -1 # ID=16_2;partial=00;start_type=ATG;rbs_motif=None;rbs_spacer=None;gc_cont=0.385	PairedContig_15_2	672	2174	-	Strict	1000	966.5	eatAv	99.0	3003761	protein variant model	T450I	n/a	macrolide antibiotic; lincosamide antibiotic; streptogramin antibiotic; tetracycline antibiotic; oxazolidinone antibiotic; phenicol antibiotic; pleuromutilin antibiotic	antibiotic target protection	ABC-F ATP-binding cassette ribosomal protection protein	ATGTCTAAAATCGAAATAAAAAATCTGACATTCGGCTACGACAGCCAAGGCACATTATTATTTGAACAAGCAAATCTAAATTTTGACACACAATGGAAACTAGGACTTATCGGACGAAACGGTCGAGGAAAGACAACTTTACTGAATATTCTACAAAACAAACTACCTTATCAAGGGCAAGTAATCCATCAGCAAGAATTTGTCTATTTCCCGCAACAGACAAAAGATAAAGAACGTTTAACCTATTACGTGTTAAATGATATTACGGATTTTGAGATATGGGAAATCGAAAGAGAGCTCCAATTGATGCAAACAGATCCTGAAATCTTATGGAGAGAATTCAGCACACTATCGGGGGGAGAGAAGACAAAAGTCCTACTGGCACTTTTATTTGTGGAT…	MSKIEIKNLTFGYDSQGTLLFEQANLNFDTQWKLGLIGRNGRGKTTLLNILQNKLPYQGQVIHQQEFVYFPQQTKDKERLTYYVLNDITDFEIWEIERELQLMQTDPEILWREFSTLSGGEKTKVLLALLFVDDTHFPLIDEPTNHLDISGRKQVAAYLKKKKQGFIVVSHDRGFIDEVVDHVLAIEKSQLELYQGNFSIYEEQKKLRDEFEMAQNEKLKKEVSRLKKTAAEKAEWSRSREGDKTKKQVGFIDTESRRVNKGAVGADAARTMKRSKAIVNRMETQISEKEKLLKDIEYIDSLTMNSQASHHKRLLSVEDLQLGYENLLFEPIHFTIEPHQRVAISGPNGAGKSSIIHYLLGAFNGKVIGEKSQPKHLSISYVRQNYEDNRGTLAEFAEK…	MSKIEIKNLTFGYDSQGTLLFEQANLNFDTQWKLGLIGRNGRGKTTLLNILQNKLPYQGQVIHQQEFAYFPQQTKDKERLTYYVLNDITDFEIWEIERELQLMQTDPEILWREFSTLSGGEKTKVLLALLFVDDTHFPLIDEPTNHLDISGRKQVAAYLKKKKQGFIVVSHDRGFIDEVVDHVLAIEKSQLELYQGNFSIYEEQKKLRDEFEMAQNEKLKKEVSRLKKTAAEKAEWSRSREGDKTKKQVGFIDTESRRVNKGAVGADAARTMKRSKAIVNRMETQISEKEKLLKDIEYIDSLTMNSQASHHKRLLSVEDLQLGYENLLFEPIHFTIEPHQRVAISGPNGAGKSSIIHYLLGAFNGKVIGEKYQPKHLSISYASQNYEDNRGTLAEFAEK…	100.00	gnl|BL_ORD_ID|2120|hsp_num:0	2268	True	loose hit with at least 95 percent identity pushed strict
Lactobacillus rhamnosus
ORF_ID	Contig	Start	Stop	Orientation	Cut_Off	Pass_Bitscore	Best_Hit_Bitscore	Best_Hit_ARO	Best_Identities	ARO	Model_type	SNPs_in_Best_Hit_ARO	Other_SNPs	Drug Class	Resistance Mechanism	AMR Gene Family	Predicted_DNA	Predicted_Protein	CARD_Protein_Sequence	Percentage Length of Reference Sequence	ID	Model_ID	Nudged	Note
PairedContig_103_12 # 11801 # 12349 # -1 # ID=104_12;partial=00;start_type=ATG;rbs_motif=AGxAGG/AGGxGG;rbs_spacer=5-10bp;gc_cont=0.406	PairedContig_103_12	11801	12349	-	Strict	275	371.7	AAC(6')-Ii	98.9	3002556	protein homolog model	n/a	n/a	aminoglycoside antibiotic	antibiotic inactivation	AAC(6')	ATGATAATCAGTGAATTTGACCGTAATAATCCAGTATTGAAAGATCAGCTTTCTGATTTACTGAGACTGACTTGGCCGGAAGAATATGGAGACAGCTCGGCAGAAGAAGTAGAAGAAATGATGAATCCAGAACGGATCGCGGTAGCAGCGGTTGACCAAGATGAGTTAGTAGGATTTATTGGTGCAATCCCTCAATACGGTATCACAGGTTGGGAATTGCATCCATTAGTTGTAGAAAGCTCCCGACGAAAGAACCAAATAGGTACTCGATTAGTCAATTACTTAGAAAAAGAAGTAGCTTCCAGAGGAGGAATCACGATTTATTTAGGTACGGATGATTTAGACCATGGAACAACGTTAAGTCAAACGGACCTGTATGAGCATACGTTTGATAAAGTG…	MIISEFDRNNPVLKDQLSDLLRLTWPEEYGDSSAEEVEEMMNPERIAVAAVDQDELVGFIGAIPQYGITGWELHPLVVESSRRKNQIGTRLVNYLEKEVASRGGITIYLGTDDLDHGTTLSQTDLYEHTFDKVASIQNLREHPYEFYEKLGYKIVGVLPNASGWDKPDIWMAKTIIPRPDSQ	MIISEFDRNNPVLKDQLSDLLRLTWPEEYGDSSAEEVEEMMNPERIAVAAVDQDELVGFIGAIPQYGITGWELHPLVVESSRRKNQIGTRLVNYLEKEVASRGGITIYLGTDDLDHGTTLSQTDLYVHTFDKVASIQNLREHPYEFYEKLGYKIVGVLPNANGWDKPDIWMAKTIIPRPDSQ	100.00	gnl|BL_ORD_ID|1071|hsp_num:0	1050
PairedContig_35_11 # 9561 # 11063 # -1 # ID=36_11;partial=00;start_type=ATG;rbs_motif=GGAG/GAGG;rbs_spacer=5-10bp;gc_cont=0.385	PairedContig_35_11	9561	11063	-	Strict	1000	966.5	eatAv	99.0	3003761	protein variant model	T450I	n/a	macrolide antibiotic; lincosamide antibiotic; streptogramin antibiotic; tetracycline antibiotic; oxazolidinone antibiotic; phenicol antibiotic; pleuromutilin antibiotic	antibiotic target protection	ABC-F ATP-binding cassette ribosomal protection protein	ATGTCTAAAATCGAAATAAAAAATCTGACATTCGGCTACGACAGCCAAGGCACATTATTATTTGAACAAGCAAATCTAAATTTTGACACACAATGGAAACTAGGACTTATCGGACGAAACGGTCGAGGAAAGACAACTTTACTGAATATTCTACAAAACAAACTACCTTATCAAGGGCAAGTAATCCATCAGCAAGAATTTGTCTATTTCCCGCAACAGACAAAAGATAAAGAACGTTTAACCTATTACGTGTTAAATGATATTACGGATTTTGAGATATGGGAAATCGAAAGAGAGCTCCAATTGATGCAAACAGATCCTGAAATCTTATGGAGAGAATTCAGCACACTATCGGGGGGAGAGAAGACAAAAGTCCTACTGGCACTTTTATTTGTGGAT…	MSKIEIKNLTFGYDSQGTLLFEQANLNFDTQWKLGLIGRNGRGKTTLLNILQNKLPYQGQVIHQQEFVYFPQQTKDKERLTYYVLNDITDFEIWEIERELQLMQTDPEILWREFSTLSGGEKTKVLLALLFVDDTHFPLIDEPTNHLDISGRKQVAAYLKKKKQGFIVVSHDRGFIDEVVDHVLAIEKSQLELYQGNFSIYEEQKKLRDEFEMAQNEKLKKEVSRLKKTAAEKAEWSRSREGDKTKKQVGFIDTESRRVNKGAVGADAARTMKRSKAIVNRMETQISEKEKLLKDIEYIDSLTMNSQASHHKRLLSVEDLQLGYENLLFEPIHFTIEPHQRVAISGPNGAGKSSIIHYLLGAFNGKVIGEKSQPKHLSISYVRQNYEDNRGTLAEFAEK…	MSKIEIKNLTFGYDSQGTLLFEQANLNFDTQWKLGLIGRNGRGKTTLLNILQNKLPYQGQVIHQQEFAYFPQQTKDKERLTYYVLNDITDFEIWEIERELQLMQTDPEILWREFSTLSGGEKTKVLLALLFVDDTHFPLIDEPTNHLDISGRKQVAAYLKKKKQGFIVVSHDRGFIDEVVDHVLAIEKSQLELYQGNFSIYEEQKKLRDEFEMAQNEKLKKEVSRLKKTAAEKAEWSRSREGDKTKKQVGFIDTESRRVNKGAVGADAARTMKRSKAIVNRMETQISEKEKLLKDIEYIDSLTMNSQASHHKRLLSVEDLQLGYENLLFEPIHFTIEPHQRVAISGPNGAGKSSIIHYLLGAFNGKVIGEKYQPKHLSISYASQNYEDNRGTLAEFAEK…	100.00	gnl|BL_ORD_ID|2120|hsp_num:0	2268	True	loose hit with at least 95 percent identity pushed strict
